# Supplementary material for: Haitian women in New York City use global food plants for women’s health
Source: J Ethnobiol Ethnomed. 2024 Jan 12;20:8. doi: 10.1186/s13002-024-00648-1 (PMC10785501; doi:10.1186/s13002-024-00648-1)
Supplement: Supplementary file 1 — Additional file 1. Plant species shared by NYC Haitian and NYC Dominican Communities and top reported conditions by participants (for conditions mentioned five times or more for any plant species). Scientific names verified by Catalogue of Life (https://www.catalogueoflife.org/col/details/database/id/24). * Indicates shared plant use with NYC Haitian Community. # Indicates data is from Vandebroek and Balick, 2012. Number of use reports for top-reported conditions shown by numbers in paratheses. [file 13002_2024_648_MOESM1_ESM.xlsx]

## Sheet: Additional file 1
Additional file 1. Plant species shared by NYC Haitian and NYC Dominican Communities and top reported conditions by participants (for conditions mentioned five times or more for any plant species). Scientific names verified by Catalogue of Life (https://www.catalogueoflife.org/col/details/database/id/24). * Indicates shared plant use with NYC Haitian Community. # Indicates data is from Vandebroek…
Species (plant family)	Voucher number(s)	Common names (Creole and Spanish)	Top-Reported Conditions		Number of Use Reports
			NYC Haitian	NYC Dominican#	NYC Haitian	NYC Dominican#
Allium sativum L. (Amaryllidaceae)	No voucher	Lay (Creole); Ajo (Spanish)	Fertility (6), Gynecological infections (23), Menstruation, Ovarian fibroids and cysts (13), Women’s health preventative (7)	--	68	5
Aloe vera (L.) Burm.f. (Asphodelaceae)	IV-234	Lalwa (Creole); Sábila (Spanish)	Cancer prevention/treatment (7), Gynecological infections (8)*, Ovarian fibroids and cysts (8)	Gynecological infections (9)*	30	24
Beta vulgaris L. (Amaranthaceae)	No voucher	Bètrav (Creole); Remolacha (Spanish)	Prenatal (5)	--	16	14
Cajanus cajan (L.) Huth (Fabaceae)	IV-247, IV-563, R-ETV-29	Fèy kongo, pwa kongo (Creole); Guandules (Spanish)	Gynecological infections (131), Hormonal imbalance (6), Labor and puerperium (37), Vaginal cleansing (29),Women’s health preventative (7)	--	226	3
Catalpa longissimia (Jacq.) Dum. Cours. (Bignoniaceae)	R-IV-83, R-ETV-53	Bwa dchen, bois chene (Creole); Roble, roble blanco (Spanish)	--	Abortion (9), Contraception (6)	10	24
Cinnamomum spp. Schaeff. (Lauraceae)	R-IV-69 , R-IV-270, R-IV-294, R-IV-354, R-ETV-42	Kanél (Creole); Canela (Spanish)	Dysmenorrhea (10)*, Fertility (6), Labor and puerperium (9), Ovarian fibroids and cysts (6),Women's health preventative (9)	Dysmenorrhea (10)*	51	24
Cocos nucifera L. (Arecaceae)	No voucher	Kokoye, dlo kokoye (Creole); Coco (Spanish)	--	Fertility (7)	8	19
Crescentia cujete L. (Bignoniaceae)	No voucher	Kalbas (Creole); Higüero (Spanish)	--	Fertility (8), Labor and puerperium (7)	11	20
Cymbopogon citratus (DC.) Stapf (Poaceae)	R-IV-98,R-IV-125, IV-375, IV-417, IV-546, R-ETV-32	Sitwonel, fèy sitwonel (Creole); Limoncillo, limoncillo de comer (Spanish)	Women’s health preventative (6)	--	16	3
Daucus carota L. (Apiaceae)	No voucher	Kawòt (Creole); Zanahoria (Spanish)	Pregnancy (12)	--	20	3
Dysphania ambrosiodies (L.) Mosyakin & Clemants (Amaranthaceae)	R-IV-137, R-IV-190, R-IV-221, R-IV-358, R-IV-372, IV-171, IV-299, IV-541, IV-570, R-ETV-37	Simen kontra (Creole), apasote (Spanish)	Cancer prevention/treatment (20), Ovarian cysts and fibroids (9), Women’s health preventative (8)	--	49	8
Gossypium barbadense L. (Malvaceae)	IV-567	Fèy koton (Creole); Algodón, algodón morado (Spanish)	--	Gynecological infections (5)	9	8
Jatropha curcas L. (Euphorbiaceae)	R-IV-48, R-IV-108, IV-324, IV-434, IV-824	Fèy medisyen (Creole); Piñon, piñon de leche, piñon de hoja ancha (Spanish)	--	--	6	8
Mentha spp. L. (Lamiaceae)	R-IV-146, R-IV-156, R-IV-162, R-IV-163, R-IV-187, IV-212, IV-226, IV-322, IV-350, IV-443, IV-536, IV-537, IV-543	Fèy mant (Creole); Hierba Buena, menta (Spanish)	Dysmenorrhea (6)*, Gynecological infections (8)	Dysmenorrhea (7)*	30	12
Momordica charantia L. (Cucurbitaceae)	R-IV-18, R-IV-34, R-IV-51, R-IV-144, R-IV-265, R-IV-313, IV-266, R-ETV-31	Asowosi, fèy asowosi, asosi, yesquin (Creole), Cun de amor (Spanish)	Dysmenorrhea (7), Gynecological infections (10), Labor and puerperium (6), Prenatal (21), Women’s health preventative (17)	--	79	3
Ocimum basilicum L. (Lamiaceae)	R-IV-115, R-IV-135, IV-447, IV-585, R-ETV-28	Atiyayo, Bazilik (Creole); albahaca (Spanish)	--	--	27	3
Persea americana Mill. (Lauraceae)	R-IV-60, R-IV-266, IV-249, IV-446, IV-560, R-ETV-30	Zaboka, fèy zaboka (Creole); Aguacate (Spanish)	Labor and puerperium (15)	Abortion (10), Contraception (10)	15	25
Ricinus communis L. (Euphorbiaceae)	IV-365, IV-559, R-ETV-26	Maskreti, fèy maskèti, fèy castor (Creole); Castor, higuera, higuereta, palma blanca (Spanish)	Contraception (17), Gynecological infections (42), Hormonal imbalance (5), Labor and puerperium (162)*, Vaginal cleansing (10)	Labor and puerperium (6)*	162	12
Stachytarpheta jamaicensis (L.) Vahl (Verbenaceae)	R-IV-16, IV-228, IV-243, IV-361, R-ETV-54	Vèvèn (Creole); Verbena, verbena morada (Spanish)	--	--	7	4
Tradescantia spathacea Sw. (Commelinaceae)	R-IV-152, IV-314, R-ETV-23	Bouldimas (Creole); Maguey morado (Spanish)	Abortion (19), Hormonal imbalance (9), Menstruation (6), Ovarian fibroids and cysts (5)	--	52	7
Zingiber officinale Roscoe (Zingiberaceae)	R-IV-93	Jenjanm (Creole); Jengibre (Spanish)	Aphrodisiac (6), Dysmenorrhea (24), Fertility (10), Labor and puerperium (21)*, Menstruation (7), Ovarian fibroids and cysts (11), Women's health preventative (11)	Labor and puerperium (18)*	98	20
