# Supplementary material for: Haitian women in New York City use global food plants for women’s health
Source: J Ethnobiol Ethnomed. 2024 Jan 12;20:8. doi: 10.1186/s13002-024-00648-1 (PMC10785501; doi:10.1186/s13002-024-00648-1)
Supplement: Supplementary file 2 — Additional file 2. Unique plant species reported by NYC Haitians and top reported conditions by participants (for conditions mentioned five times or more for any plant species). Scientific names verified by Catalogue of Life (https://www.catalogueoflife.org/col/details/database/id/24). Number of use reports for top-reported conditions shown by numbers in paratheses. [file 13002_2024_648_MOESM2_ESM.xlsx]

## Sheet: Additional file 2
Additional file 2. Unique plant species reported by NYC Haitians and top reported conditions by participants (for conditions mentioned five times or more for any plant species). Scientific names verified by Catalogue of Life (https://www.catalogueoflife.org/col/details/database/id/24). Number of use reports for top-reported conditions shown by numbers in paratheses.
Species (plant family)	Voucher number(s)	Common names (Creole)	Top Reported Conditions	Number of Use Reports
Abelmoschus esculentus (L.) Moench (Malvaceae)	No voucher	kalalou, okra	Birth and puerperium (19), Gynecological infections (6), Pregnancy (9)	40
Acalypha wilkesiana Müll.Arg. (Euphorbiaceae)	IV325, IV337	fèy St. Josef	-	4
Allium cepa L. (Amaryllidaceae)	No voucher	zonyon, onion	-	5
Ananas comosus (L.) Merr. (Bromeliaceae)	No voucher	Anana, pineapple	Aphrodisiac (5)	22
Annona muricata L. (Annonaceae)	R-ETV24	kowosòl, soursop	Cancer treatment/prevention (20), Insomnia (related to pregnancy) (7)	46
Annona reticulata L. (Annonaceae)	R-ETV36	kachiman	-	6
Apium graveolens L. (Apiaceae)	No voucher	seleri, celery	-	8
Arachis hypogaea L. (Fabaceae)	No voucher	pistach, peanuts	Aphrodisiac (8)	15
Artemisia vulgaris L. (Asteraceae)	R-ETV39	armoiz	-	4
Brassica oleracea var. acephala DC. (Brassicaceae)	No voucher	chou frize, kale	-	3
Brassica oleracea var. viridis L. (Brassicaceae)	No voucher	kolye vèt, collards	-	3
Carica papaya L. (Caricaceae)	R-ETV25	fèy papay, papaya	Birth and puerperium (34)	51
Cayaponia domingensis (Cogn.) H.Schaef. & M.Nee (Cucurbitaceae)	No voucher	militon	-	6
Cecropia peltata L. (Urticaceae)	R-ETV22	fèy twonpét, cos twonpét	Birth and puerperium (22), Gynecological infections (46), Vaginal cleansing (10)	86
Chamissoa altissima Kunth (Amaranthaceae)	No voucher	lyann panye	-	12
Chromolaena odorata (L.) R.M.King & H. Rob (Asteraceae)	R-IV-04, R-IV-19	langchat	-	15
Citrus × aurantiifolia (Christm.) Swingle (Rutaceae)	No voucher	lime	-	9
Citrus spp. L. (Rutaceae)	R-ETV48	sitwon, fèy sitwon, fèy zoranj	Birth and puerperium (16), Cysts/fibroids (5), Gynecological infections (11), Menstruation (16)	69
Citrus x aurantium L. (Rutaceae)	R-ETV35	zoranj anmè, sour orange	-	9
Coffea arabica L. (Rubiaceae)	No voucher	fèy kafe, kafe anmè, coffee	-	6
Curcuma longa L. (Zingiberaceae)	No voucher	safran, tumeric	-	10
Haematoxylum campechianum L. (Fabaceae)	R-ETV40	kanpèch	Birth and puerperium (13)	24
Hibiscus rosa-sinensis L. (Malvaceae)	No voucher	choublak	-	4
Kalanchoe pinnata (Lam.) Pers. (Crassulaceae)	R-IV-118	fèy lougawou	Cancer treatment/prevention (6), Cysts/fibroids (6)	26
Unidentified species	No voucher	kos bwa	-	4
Lactuca sativa L. (Asteraceae)	No voucher	leti, lettuce	-	11
Lagenaria siceraria (Molina) Standl. (Cucurbitaceae)	No voucher	kalbas kouran	Birth and puerperium (18), Gynecological infections (28), Vaginal cleansing (5)	60
Mangifera indica L. (Anacardiaceae)	R-ETV27	mango	Birth and puerperium (20)	25
Manihot esculenta Crantz (Euphorbiaceae)	No voucher	kasav	-	6
Mentha spicata L. (Lamiaceae)	R-ETV21	ti bonm	Birth and puerperium (86), Dysmenorrhea 8), Gynecological infections (115), Menstruation (6), Vaginal cleansing (29), Women's health preventative (22)	281
Moringa oleifera Lam. (Moringaceae)	R-ETV51	fèy zoliv, moringa	-	4
Musa spp. L. (Musaceae)	No voucher	bannann, banana	-	9
Nasturtium officinale R.Br. (Brassicaceae)	No voucher	kreson, watercress	-	4
Passiflora spp. L. (Passifloraceae)	No voucher	grenadya, passionfruit	Aphrodisiac (14)	18
Petroselinum crispum (Mill.) Fuss (Apiaceae)	No voucher	pési, parsley	Abortion (17), Birth control (13), Dysmenorrhea (6), Gynecological infection (9), Hormonal imbalance (9), Menstruation (13)	82
Phaseolus vulgaris L. (Fabaceae)	No voucher	pwa nwa, black beans	-	7
Piper nigrum L. (Piperaceae)	No voucher	pwav, black pepper	Dysmenorrhea (5)	7
Piper spp. L. (Piperaceae)	No voucher	pwav	Dysmenorrhea (5)	7
Pluchea carolinensis (Jacq.) G.Don (Asteraceae)	R-IV36	la choy	-	12
Pseudognaphalium viscosum (Kunth) Anderb. (Asteraceae)	R-ETV46	kamomiy	Abortion(5), Hormonal imbalance (5), Menstruation (6)	30
Psidium guajava L. (Myrtaceae)	R-ETV33	gwayav, guava	-	11
Saccharum spp. L. (Poaceae)	No voucher	sik, sugar	-	8
Salvia rosmarinus Schleid. (Lamiaceae)	No voucher	romaren	-	5
Sorghum halepense (L.) Pers. (Poaceae)	R-ETV43	peti mi	-	4
Spinacia oleracea L. (Amaranthaceae)	No voucher	epina, spinach	Pregnancy (7)	17
Syzygium aromaticum (L.) Merr. & L.M.Perry (Myrtaceae)	R-ETV41	jiwòf, cloves	Cysts/fibroids (5), Dysmenorrhea (8), Fertility (5), Gynecological infection (41), Vaginal cleansing (10), Women's health preventative (10)	91
Thymus spp. L. (Lamiaceae)	No voucher	tim	-	10
Trichilia hirta L. (Meliaceae)	No voucher	bin bata	-	3
Triticum spp. L. (Poaceae)	No voucher	byè, beer	Abortion (7)	9
Vaccinium spp. L. (Ericaceae)	No voucher	seriz, blueberries	-	5
Xanthosoma sagittifolium (L.) Schott (Araceae)	No voucher	malanga	-	3
Zea mays L. (Poaceae)	R-ETV50	mayi, cornmeal	-	4
